# Supplementary material for: Dietary and environmental modulation for the gut environment: yogurt promotes microbial diversity while chloride hot springs improve defecation status in healthy adults
Source: Front Nutr. 2025 Jun 30;12:1609102. doi: 10.3389/fnut.2025.1609102 (PMC12273587; doi:10.3389/fnut.2025.1609102)
Supplement: Supplementary file 1 [file Table_1.xlsx]

## Sheet: Readme
Supplementary Table	Contents
S1	Questionnaire items used for defecation status assessment. This table lists the 14 self-reported questionnaire items used to assess defecation status. Each item was rated on a 3-point Likert scale: 1 = Yes, 2 = Sometimes, 3 = No.
S2	Relative abundance of total gut microbiota at the genus level before and after intervention. T1: Baseline, T2: After intervention
S3	Statistical test results on gut microbiota genera before and after intervention. Changes were assessed using the Wilcoxon matched-pairs signed-rank test. False discovery rate (FDR) correction was applied, and q-values are provided to account for multiple testing. Asterisks (*) indicate statistical significance (p < 0.05).
S4	Statistical test results on differences in gut microbiota genera between groups. Inter-group comparisons were performed using the Kruskal-Wallis test, followed by Dunn’s post hoc test for pairwise comparisons. False discovery rate (FDR) correction was applied to account for multiple testing. Asterisks (*) indicate statistically significant differences (p < 0.05).
S5	Fecal organic acid concentrations before and after intervention. T1: Baseline, T2: After intervention. The values are expressed in μmol/g of dry feces.

## Sheet: S1
Question Number	Question (English)	Response Scale
1	Bowel movements do not occur daily	1 = Yes, 2 = Sometimes, 3 = No
2	Difficulty passing stools	1 = Yes, 2 = Sometimes, 3 = No
3	Sensation of incomplete evacuation even after passing stools	1 = Yes, 2 = Sometimes, 3 = No
4	Stool color is dark or blackish	1 = Yes, 2 = Sometimes, 3 = No
5	Stools are often hard	1 = Yes, 2 = Sometimes, 3 = No
6	Small stool volume	1 = Yes, 2 = Sometimes, 3 = No
7	Pellet-like stools	1 = Yes, 2 = Sometimes, 3 = No
8	Diarrhea-like stools when passing stools	1 = Yes, 2 = Sometimes, 3 = No
9	Strong odor in stools or flatulence	1 = Yes, 2 = Sometimes, 3 = No
10	Abdominal pain or urgent defecation sensation after meals	1 = Yes, 2 = Sometimes, 3 = No
11	Sensation of needing to defecate occurs only once every few days	1 = Yes, 2 = Sometimes, 3 = No
12	Pain when passing stools	1 = Yes, 2 = Sometimes, 3 = No
13	Feeling the urge to defecate but unable to pass stools when going to the toilet	1 = Yes, 2 = Sometimes, 3 = No
14	Frequent use of laxatives	1 = Yes, 2 = Sometimes, 3 = No

## Sheet: S2
	02_T1	02_T2	05_T1	05_T2	06_T1	06_T2	07_T1	07_T2	08_T1	08_T2	09_T1	09_T2	10_T1	10_T2	12_T1	12_T2	13_T1	13_T2	43_T1	43_T2	44_T1	44_T2	45_T1	45_T2	14_T1	14_T2	15_T1	15_T2	16_T1	16_T2	17_T1	17_T2	18_T1	18_T2	19_T1	19_T2	20_T1	20_T2	22_T1	22_T2	23_T1	23_T2	24_T1	24_T2	25_T1	25_T2	26_T1	26_T2	30_T1
Bacteroides	0.299618	0.344249	0.363355	0.257644	0.447167	0.415364	0.358684	0.386671	0.214607	0.238959	0.249276	0.225328	0.00251961	0.00767052	0.233257	0.225835	0.333515	0.312386	0.405303	0.411359	0.196845	0.235055	0.326287	0.293996	0.325974	0.225774	0.258102	0.235559	0.422642	0.198058	0.257508	0.155212	0.110867	0.0544297	0.136659	0.206268	0.0857812	0.0912168	0.0785799	0.0874245	0.148296	0.260769	0.117672	0.144847	0.0579204	0.111956	0.161048	0.237599	0.377562
Bifidobacterium	0.076625	0.0925867	0.0464497	0.0396787	0.0446216	0.0773643	0.128197	0.0736257	0.0846997	0.146891	0.0405436	0.055455	0.023247	0.058591	0.0861693	0.0885148	0.0571627	0.0327985	0.196654	0.0439639	0.286351	0.215789	0.151699	0.118734	0.112206	0.0512187	0.143524	0.0601879	0.0244007	0.148237	0.0240254	0.0570102	0.055648	0.00259674	0.308531	0.109619	0.0569924	0.0649886	0.0855334	0.122979	0.0697807	0.0615474	0.0602869	0.0404726	0.202965	0.234374	0.244939	0.112253	0.0939692
Blautia	0.0885037	0.0625537	0.0324976	0.1037	0.0464171	0.0478277	0.152769	0.162958	0.200225	0.122272	0.0569169	0.0621322	0.0749703	0.0546377	0.214307	0.153951	0.0428472	0.063375	0.0641835	0.0461819	0.0660151	0.0785501	0.0543685	0.0631987	0.176687	0.306215	0.0393812	0.0731949	0.0577573	0.095621	0.184136	0.168277	0.0440032	0.0775458	0.0437015	0.0726022	0.0741369	0.0796362	0.063825	0.0686733	0.147441	0.0957588	0.00381495	0.0241478	0.0932301	0.0645527	0.0668127	0.0896567	0.0327047
Faecalibacterium	0	0.0093627	0.0919121	0.101801	0.128954	0.125418	0.119079	0.0111257	0.0776726	0.0700508	0.051125	0.0794477	0.0749703	0.0748761	0	0	0.0525064	0.035554	0.0150463	0.0887199	0.0351509	0.0777557	0	0	0.0570652	0.0466914	0.129313	0.173145	0.0984609	0.0573236	0.0671888	0.0720186	0.054843	0.0204175	0.0541291	0.117188	0.101404	0.121675	0.0439256	0.0583479	0.182759	0.170394	0	0.00031931	0.0770354	0.12107	0.160075	0.10466	0.0169901
Agathobacter	0.00152944	0.0146547	0.00287628	0.00287244	0	0	0	0	0.0771105	0.0670685	0.216307	0.107402	0.00946042	0.0168751	0.00600258	0.0925197	0.0146622	0.0158215	0	0	0.000943073	0.00804369	0	0	0	0	0	0	0.079852	0.0501643	0.00353315	0.0445932	0.0661658	0.0294297	0.0289248	0.0534016	0.0543593	0.0798477	0.00966702	0.0349211	0.0570588	0.0579026	0.00870453	0.0540034	0.00769912	0.00361322	0.066407	0.0627415	0.00163979
Fusicatenibacter	0.00805506	0.036908	0.021894	0.0350049	0.0407139	0.045976	0.00133422	0	0.0606671	0.0625635	0.0315215	0.0431191	0.0134538	0.0133349	0	0	0.0404201	0.0722635	0	0.0348542	0.0407236	0.0678252	0	0	0.0404778	0.0337952	0.051075	0.0908506	0.0446721	0.034963	0	0	0.0303193	0.0778513	0.0284008	0.0602788	0.016852	0.0218391	0.0176381	0.0193844	0.0880091	0.0381047	0.00295524	0.0297358	0.0580531	0.046163	0.0343597	0.0215958	0.00942881
[Ruminococcus] gnavus group	0.0254907	0.0200823	0.000429295	0.00856865	0.0380736	0.0228977	0.0280187	0.0728621	0.00702708	0.00704315	0	0	0	0	0.0726759	0.0333288	0.00416089	0.00662193	0.0108375	0.0160013	0.00745885	0.00973188	0.024865	0.0559863	0.00566123	0.00525907	0.000681699	0.00197824	0.0059527	0	0.00382758	0.00637046	0.0004293	0	0.00728359	0.00198468	0	0	0	0	0.00996867	0.00621272	0.00553436	0.0137303	0.000265487	0.000107857	0.00109529	0.00300068	0.0300629
Parabacteroides	0.0205965	0.00827717	0.0149395	0.0161149	0.0166869	0.0397435	0.0274628	0.0437391	0.0203317	0.0144036	0.0137002	0.0191263	0.000998336	0.0115058	0.046582	0.068151	0.0154547	0.0343985	0.0216751	0.0231305	0.0325789	0.0607746	0.0118622	0.00342589	0.020154	0.0139022	0.0601468	0.0695846	0.0291736	0.0233904	0.0171358	0.0225126	0.0159378	0.0100815	0.00544959	0.0197083	0.0440609	0.0555761	0.0256091	0.0182155	0.0237349	0.0178926	0.00725377	0.0173625	0.0010177	0.00231893	0.0234473	0.0298704	0.0291063
Anaerostipes	0.00361968	0.00113076	0.00214648	0.0182571	0.0305223	0.0190588	0.0045586	0.00272688	0.0165371	0.0390228	0.0129205	0.0251245	0.0206798	0.0235426	0.0490128	0.044461	0.0216465	0.0115995	0.000841751	0.001109	0.0681584	0.0404171	0.00494259	0.00396682	0.000396286	0.00370421	0.010645	0.021365	0.0116909	0.0670328	0.0131316	0.00318523	0.00842501	0.00921589	0.0565919	0.0374319	0.0251609	0.0221035	0.00785799	0.0130041	0.0277224	0.0201292	0.00134329	0.00534845	0.0192035	0.0125654	0.021703	0.0235053	0.000501048
Megamonas	0.161254	0.0864354	0.034086	0.0966407	0	0	0	0	0	0	0	0	0	0	0	0	0.105756	0.086885	0	0	0	0	0.137252	0.105031	0	0	0	0	0	0	0.00694853	0.00955569	0.021143	0.0154277	0	0	0	0	0	0	0	0	0.210736	0.162449	0.00318584	0.00555466	0	0	0.127949
Collinsella	0.0128983	0.0101316	0.0115051	0.0369036	0.00184823	0.00690994	0	0	0.0105406	0.010533	0.0157051	0.0159574	0.0313763	0.0282039	0	0	0.0279869	0.0387094	0.0252525	0.0173479	0.0363512	0.0262165	0.0268421	0.0405698	0.0330616	0.0293593	0.00540115	0.0193373	0.0114764	0.0352082	0.0132493	0.00280732	0.0146499	0.0110998	0.0750891	0.0277855	0.0137507	0.014912	0.0333541	0.02669	0	0	0.0148837	0.0473777	0.0301327	0.0224883	0	0	0.0556618
uncultured	0.0564364	0.0313899	0.00708337	0.00550146	0.0227069	0.0108843	0.00277963	0.00992583	0.0015928	0.00215736	0.00178213	0.00712992	0.0121702	0.0189403	0.0665741	0.0380125	0.00926293	0.00742189	0.0072601	0.00411914	0.0156893	0.0116187	0.0364991	0.0728453	0.00220788	0.00210363	0.00456214	0.00479723	0.00933126	0.00274604	0.00895065	0.00896183	0.00611752	0.0138493	0.000419199	0.00156928	0.00649503	0.00883084	0.00327887	0.00345802	0	0.00115971	0.0234807	0.0270615	0.0050885	0.00426037	0.00316417	0.00618322	0.0234126
Roseburia	0	0.000407074	0.0381643	0.0170886	0.00105613	0	0	0	0.00562166	0.00126904	0.018601	0.0216161	0.000760637	0.0014751	0.000595297	0.00122183	0.0118883	0.0131994	0.025463	0.10179	0	0.00178749	0.0295035	0.0107285	0.00594429	0.00818585	0.0146303	0.00939664	0.0147477	0.0122101	0.00588859	0.0155482	0.00423933	0.0167006	0	0	0.0141603	0.00920099	0.00220476	0.00623417	0	0.00231942	0	0	0.0415487	0.0263711	0.0118454	0.00822914	0
Streptococcus	0.0038236	0.00818671	0.000257577	0.00170399	0.0294133	0.00853581	0.00833889	0.0402487	0.00210812	0.00126904	0.00623747	0.0144862	0.00651295	0.00206514	0.00138903	0.00434428	0.0136715	0.00466646	0.000841751	0.00602028	0.000943073	0.00556107	0.041898	0.00252434	0.0153419	0.0165546	0	0.000148368	0.000858047	0.000147109	0.000353315	0	0.00262946	0.0328921	0.0122092	0.0231699	0	0.00449474	0.00780146	0.00165595	0.00208867	0.00803512	0.0117135	0.0182406	0.000929204	0.00291215	0.00831609	0.00554672	0.000728797
Lachnoclostridium	0.00754525	0.00560858	0.00472225	0.00754625	0.00216507	0.004155	0.0141205	0.016034	0.0235173	0.011231	0.00690577	0.00611136	0.0198241	0.00890961	0.0203393	0.0197529	0.0079255	0.0130216	0.022096	0.0143378	0.00925926	0.00516385	0.0134591	0.0151461	0.0156816	0.0259295	0.0013634	0.00445104	0.0108865	0.0101996	0.0202567	0.0130648	0.0055809	0.00544807	0.00366799	0.00507708	0.00696314	0.00671567	0.00293968	0.00501656	0.0187031	0.0265905	0.0112299	0.0419893	0.0165929	0.00706466	0.00742363	0.00704706	0.013756
Unclassified	0.00769819	0.00741779	0.00467932	0.00248296	0.00190104	0.00591636	0.00322437	0.00839878	0.00304507	0.00621827	0.0046781	0.0033952	0.00527692	0.00395327	0.00590336	0.00617703	0.00455716	0.00191103	0.00452441	0.00372307	0.00968793	0.008143	0.00266139	0.00297512	0.00758605	0.00763708	0.00440482	0.0109792	0.00402209	0.0101015	0.00936285	0.00923177	0.00461497	0.0236253	0.0017292	0.00267701	0.00743125	0.00576384	0.0104019	0.0100331	0.0487041	0.0572399	0.000591048	0.00455017	0.00977876	0.0100847	0.00896515	0.00982041	0.00883666
Escherichia-Shigella	0.000815702	0	0.000300507	0.000827653	0.00121455	0.000993587	0.00889482	0.0205061	0	0	0	0	0	0	9.92162e-05	0.00176487	0.000148603	0	0.00242003	0.000871356	0.00874486	0	0	0	0.000396286	0	0.000576822	0.000939664	0.000965303	0.000245182	0.000706631	0.00178157	0.00021465	0.00234216	0	0.000323087	0	0	0	0	0.000664578	0.000331345	0.00128956	0.00127724	0.000707965	0.000215715	0	0	0.00232304
Parasutterella	0	0	0.0112905	0.0118793	0.00248191	0.00424533	0	0	0	0	0.000779684	0.00067904	0.000618018	0.00118008	0.0190991	0.0325821	0	0.00035554	0.0401936	0.0209918	0.0109739	0.00546177	0.0107977	0.0238009	0	0.000274386	0.0117462	0.0104847	0.0186089	0.00730643	0.0138382	0.00928575	0	0.00137475	0.0025676	0.000969261	0.000994734	0.000687431	0.000508791	9.74089e-05	0	0	0.000161195	0	0	0	0.00474626	0.00481928	0.000501048
Holdemanella	0.0497578	0.0904609	0	0	0	0	0	0	0	0	0	0	0	0	0	0	0	0	0	0	0	0	0	0	0	0	0	0	0	0	0	0	0.0188892	0.023778	0	0	0	0	0.0904517	0.0916131	0.097693	0.0656892	0	0	0	0	0	0	0
[Eubacterium] eligens group	0	0	0	0	0	0	0.0261285	0.00425393	0	0	0.00311874	0.00871435	0	0.0014751	0.0049112	0.00916373	0	0	0.0105219	0.0368346	0	0.0129096	0.00403011	0.00126217	0	0	0.00298899	0.00163205	0.00026814	0.00127495	0	0	0.004293	0.000407332	0	0	0.00198947	0.00148062	0.0017525	0.00496786	0.00303807	0.0209576	0	0	0	0	0.0042189	0.00872926	0
Dorea	0	0	0.00502275	0.021665	0	0	0.00622637	0.0061082	0.0185515	0.0189086	0.0106928	0.0149389	0.0301402	0.0195303	0	0.00128971	0.0112938	0.0128883	0.00989057	0.00974335	0.0203189	0.0189672	0	0	0.0187953	0.0300453	0.00115364	0.00514342	0.0170537	0.0246163	0.0107172	0.00777412	0.0064395	0.0118126	0.0100084	0.00724638	0.0116442	0.0086722	0.0176946	0.0260569	0.00370265	0.00447316	0	0	0	0	0.00831609	0.0105933	0
[Eubacterium] hallii group	0	0	0.00961621	0.0268744	0	0.000361304	0	0	0.0123208	0.0173223	0.0122522	0.0123359	0.00965058	0.014161	0	0	0	0	0.000631313	0.000712928	0.0155178	0.0132075	0	0.0122611	0	0.000365848	0.00508652	0.00712166	0.00455837	0.00985632	0.0246143	0.00852994	0.0064395	0.0126273	0.0202788	0.0252931	0.00754827	0.00782613	0.00169597	0.00141243	0.0132916	0.0164016	0.000483585	0.00287379	0.0532301	0.0313865	0.0156586	0.0253694	0.0117974
Faecalitalea	0	0	0	0	0	0	0.0306871	0.0586824	0	0	0	0	0	0.000177012	0	0	0.0017337	0.000488867	0	0	0	0.000397219	0.00220516	0.00423729	0	0	0	0	0	0	0.00312095	0.00102575	0.000375637	0.00112016	0.000419199	0	0.000702165	0	0.000169597	0	0	0	0.000591048	0.00455017	0	0	0.00340757	0.0018186	0.00774346
Megasphaera	0.0459342	0.048668	0	0	0	0	0	0	0	0	0	0	0	0	0.00213315	0.00610915	0.0283337	0.0380428	0	0	0	0	0.0434948	0.0485936	0.0392889	0.0188869	0.0146827	0.00999011	0.0231673	0.0178002	0.00559416	0.00226745	0	0	0	0	0.00877706	0.0086722	0	0	0	0	0.0175165	0.0238684	0	0	0	0	0.00446388
Ruminococcus 1	0	0	0.003048	0.0023369	0	0	0	0	0	0	0.0232791	0.0480987	0.00142619	0.0113878	0	0	0	0	0.00757576	0.0089512	0	0	0	0	0	0	0.0476665	0.0328388	0	0	0	0.0174918	0.0378857	0	0	0	0.0163839	0.0112104	0.00497484	0.00988701	0	0	0	0	0.00115044	0.00129429	0.00401606	0.0304615	0
Phascolarctobacterium	0.024726	0.0120765	0.0114622	0.00345667	0.00892433	0.0117424	0	0	0	0	0.00957897	0.0119964	0.0173996	0.0256077	0.021133	0.016902	0	0.0043998	0.00105219	0.00095057	0.0123457	0.0119166	0.00790814	0.013974	0.00113225	0.00228655	0.0107499	0.0125618	0.01153	0.012161	0	0	0.00402468	0.000916497	0	0	0.0184318	0.0211517	0	0	0.00617108	0.0118456	0	0	0.00323009	0.0018875	0	0	0
Tyzzerella 4	0.0159572	0.0129811	0	0	0.021862	0.0187878	0.0161219	0.0119983	0	0	0	0	0	0	0	0	0	0	0.00852273	0.00673321	0	0	0.00920082	0.0117202	0	0	0.000629261	0.00143422	0.00252051	0	0	0	0	0	0	0	0	0	0	0	0.00816482	0.00795229	0	0	0	0	0	0	0.00259634
Ruminococcus 2	0	0	0.0440457	0.000486855	0	0	0	0	0	0	0.0379817	0.0140335	0	0	0	0	0	0	0	0	0	0	0	0.0265957	0	0	0.0431044	0.0242334	0	0	0.00200212	0.074232	0.0529649	0.0907332	0	0	0.038268	0.0574269	0	0	0	0	0	0	0.0343805	0.0834277	0.0174029	0.0220505	0.021044
Sutterella	0.00948254	0.00931747	0.00107324	0.00204479	0.0156836	0.0129166	0	0	0.0066523	0.00812183	0.0142571	0.0123359	0.00423104	0.0129809	0	0	0.0252625	0.015866	0	0	0.0322359	0.0186693	0	0	0.0146626	0.0171949	0	0	0	0	0	0	0.0135229	0.00280041	0.0150388	0.0091849	0.0089526	0.00888372	0.020069	0.0146113	0	0	0.00451346	0.0136904	0.00823009	0.00916788	0	0	0.0118429
Acidaminococcus	0.02182	0.010991	0	0	0.0100333	0.0112456	0	0	0.0111496	0.0112944	0	0.0016976	0	0	0	0	0.00931246	0.0121772	0.0246212	0.0163973	0	0	0	0	0	0	0	0	0	0	0.0108939	0.00712628	0	0	0	0	0	0	0	0	0	0	0	0	0.00358407	0.00226501	0	0	0
Subdoligranulum	0	0	0.0196188	0.0351996	0	0	0	0	0	0	0.022945	0.0238796	0.0180651	0.00519235	0	0	0.00391322	0.00284432	0	0	0.00814472	0.00278054	0	0	0.00583107	0.0128047	0.0453068	0.0118694	0.00343219	0.00867945	0.00400424	0.00253739	0.0206064	0.023778	0.0170824	0.0373858	0.0197191	0.0174502	0.013059	0.0190434	0	0	0	0	0.0264602	0.0374265	0	0	0.0151681
Erysipelatoclostridium	0.000509814	0.0010403	0.000386366	0.000778968	0.00200665	0.00252913	0.0114521	0.0069808	0.00309191	0.0036802	0	0	0	0.000118008	0.024804	0.0126256	0.000594413	0.00035554	0.0112584	0.00522814	0.000857339	0.000397219	0.00676755	0.00766318	0.000509511	0.00260667	0.000262192	0.00138477	0.000160884	0.00068651	0.0146037	0.0170599	0.0004293	0.00112016	0.000733599	0.00212314	0.000409596	0	0.000678388	0.000389636	0.000569638	0.000414182	0.00107463	0.00171629	0.00039823	0.000161786	0.000973591	0.00390998	0.00163979
Dialister	0	0	0	0	0	0	0.0156771	0.0244328	0.0135388	0.011231	0	0	0	0	0	0.000814553	0.0217951	0.011955	0	0	0	0	0	0	0.0296649	0.0136278	0	0	0	0	0	0.000107974	0	0	0	0	0	0	0.018373	0.0281999	0	0	0	0	0	0	0.00486796	0.00604683	0.0157602
Sellimonas	0.00285496	0.000361844	0.000472225	0.000340798	0	0	0.00500334	0.00229058	0.0050595	0.00520305	0	0	0	0	0.0143863	0.020296	0	0	0.00673401	0.00316857	0.00240055	0.00148957	0.0105695	0.00414713	0.000226449	0.00123474	0.000419507	0.00148368	0.000375396	0.00264797	0.00317984	0.00318523	0	0.000712831	0.0029868	0.00540017	0.00152136	0.00074031	0	9.74089e-05	0.00104434	0.000994036	0	0.000518879	0.00247788	0.00442215	0.00251511	0.00254603	0.00291519
Alistipes	0.00122355	0.00493012	0.0214218	0.00223953	0.0176374	0.0331948	0.000667111	0.000327225	0.0193947	0.0281726	0.00980174	0.01177	0	0.00088506	0.00486159	0.00481944	0.00629087	0.0061775	0.00231482	0.00182193	0.0137174	0.0113208	0	0	0	0.00196643	0.0228631	0.0123145	0.0148013	0.0256461	0.0246143	0.0280732	0.0103032	0.013391	0	0.000600018	0.00234055	0.00597536	0.00876251	0.0103253	0.000189879	0.00149105	0	0.000399138	0.000840708	0.00668716	0.00235285	0.00536486	0.00136649
Lachnospira	0	0	0.00485103	0.00662123	0	0	0	0	0.0118055	0.00304569	0.00568055	0.00995926	0	0	0.00208354	0.00190062	0.00455716	0.010844	0	0	0.000514403	0	0.0132309	0.0167688	0.0199841	0.00608222	0.00456214	0.00296736	0.00782968	0.00431521	0	0	0.00751274	0.00336049	0.00660239	0.0102003	0.00315974	0.00105759	0	0.000243522	0.00522168	0	0	0	0	0	0	0	0
Ruminiclostridium 5	0.00132552	0.0014926	0.00317678	0.00209348	0.00454137	0.00130973	0.000555926	0.0004363	0.0125082	0.00304569	0.00345289	0.0141467	0.00156881	0.00696247	0.00198432	0.000678794	0.000693481	0.0011555	0.00157828	0.0095057	0.00205761	0.00337637	0	0.000450775	0.000622736	0.00484749	0.00576822	0.0111276	0.000429023	0.00230471	0.0753739	0.0107974	0.00885431	0.017668	0.000419199	0.0043386	0.0242247	0.0254878	0.0107411	0.00360413	0.00322795	0.00173956	0	0.000239483	0.00716814	0.00539287	0.00154152	0.00813821	0.000774346
Erysipelotrichaceae UCG-003	0	0	0.00841418	0.0212269	0	0	0	0	0	0	0.014814	0.0200317	0.00423104	0.0102667	0	0	0.0298692	0.0263099	0	0	0	0	0.00220516	0.00306527	0	0	0.00456214	0.00776459	0	0	0	0	0.00499061	0.0210794	0	0	0.0139263	0.0110518	0	0	0	0	0	0	0.0337611	0.0251308	0	0	0.0129361
Veillonella	0	0	0	0.00053554	0.007921	0.00641315	0	0.0017452	0	0	0	0	0	0	0.00158746	0.0023079	0	0	0.0140993	0.0157636	0	0.00139027	0	0	0.00175498	0	0	0	0	0	0.000176658	0	0	0	0.0640327	0.0238161	0	0	0.00440952	0.000292227	0	0	0	0	0	0.000269644	0.0070991	0.00832007	0
[Ruminococcus] torques group	0.000407851	0.000633226	0.0111187	0.0253165	0.000844907	0.000677446	0.00189015	0.00185428	0.0185515	0.0163706	0.00501225	0.00611136	0.0189684	0.0195303	0.0246552	0.0273554	0.0142164	0.00835518	0.0022096	0.00158428	0.00300069	0.00248262	0.000684359	0	0.0221354	0.0330635	0.00644992	0.00281899	0.00815145	0.00951307	0.00983394	0.0049668	0.00381003	0.0377291	0.0684343	0.0677559	0.00760679	0.00687431	0.020917	0.0203098	0	0	0.00241792	0.00997845	0.000575221	0.000755002	0.000405663	0.00109116	0.00628587
[Eubacterium] coprostanoligenes group	0	0	0.00957328	0	0	0	0	0	0	0	0.00612609	0.00916704	0.00275731	0.0129809	0	0.000475156	0.000990688	0.0011555	0	0	0.0142318	0.00466733	0	0	0	0	0.00388044	0.00855589	0	0	0.016488	0.0224586	0.0330561	0.0348778	0	0	0.025512	0.0346888	0.0215388	0.0177771	0	0	0	0	0.0168142	0.0220568	0.0110746	0.0125483	0.000227749
Eggerthella	0.0043844	0.00244244	0.00158839	0.00053554	0.00121455	0.00352272	0.00822771	0.00338133	0.00346669	0.00222081	0	0	0.000475398	0.00059004	0.00962397	0.00549824	0.00356648	0.000311097	0.0016835	0.00451521	0.00180041	0.000595829	0.001901	0.00351605	0.000962409	0.00489322	0.00162559	0.00024728	0.00193061	0.0101996	0.00153103	0.00172758	0	0.00529532	0.000419199	0.00212314	0	0	0.000565323	0.000292227	0.00199373	0.00414182	0	0.00283388	0	0	0.00125756	0.00209138	0.00141204
Flavonifractor	0.00270201	0.00158307	0.00090152	0.00097371	0.00248191	0.00388402	0.00266845	0.00185428	0.00149911	0.00387056	0	0	0	0.000708048	0.00719317	0.00821341	0.0049039	0.00297765	0.0109428	0.00427757	0.00145748	0.0019861	0.00456239	0.00144248	0.00113225	0.00621942	0.000681699	0.00103858	0.00187698	0.00509979	0.00217878	0.0032932	0	0	0.000471599	0.000830795	0.000175541	0	0.000339194	0.000389636	0.000854457	0.0018224	0	0.00163647	0.00115044	0.000323572	0.000933025	0.0018186	0.00191309
Lachnospiraceae NK4A136 group	0	0	0.0240835	0.00340798	0	0	0	0	0.00323246	0.00374365	0.006683	0.0107515	0.000665557	0.014751	0	0	0.00629087	0.00599973	0	0	0.0050583	0.00834161	0	0	0	0.00164632	0.00786576	0.0102374	0.00316405	0.00254989	0.0037687	0.00977164	0.0167964	0.00183299	0	0.00087695	0.0033938	0.00518217	0.00644468	0.00506526	0	0.000497018	0	0	0.0756637	0.026479	0.00665287	0.0058195	0
Oscillibacter	0.00112159	0.00122122	0.00313385	0.00111977	0.00200665	0.00496793	0	0	0.0025766	0.00469543	0.00144798	0.0016976	0.000618018	0.00177012	0.00848298	0.00536248	0.00336834	0.00226657	0.010101	0.00427757	0.00360082	0.0019861	0.0022812	0	0.000396286	0.0058993	0.00146827	0.00148368	0.00182335	0.00475653	0.00382758	0.00637046	0.00155621	0.00162933	0.000262	0.00101542	0.00198947	0.00296124	0.0020917	0.00121761	0.000759518	0.000911199	0	0.000758362	0.000619469	0.00134822	0.00223115	0.00431916	0.00505603
Romboutsia	0	0	0.00412123	0.0033593	0	0.000541956	0	0	0	0.0017132	0	0.00543232	0.00204421	0	0	0	0	0	0.00115741	0.0171103	0	0.00158888	0.00395407	0.00054093	0	0.00599076	0	0.00702275	0.00589907	0.0358947	0	0.000647843	0.00064395	0	0.00429679	0.000646174	0.00122879	0	0	0.000487045	0	0	0.000537317	0	0	0	0.000202832	0	0
Ambiguous_taxa	0	0	0.000171718	0	0.000211227	0.000541956	0	0	0.000187389	0	0.0262865	0.00362155	0	0.000354024	0.00109138	0.00617703	0.000247672	0.0043998	0	0	0	0	0	0	0	0	0	0	0	0	0.0095984	0.00210549	0.0017172	0.00208758	0	0	0	0	0	0	0	0	0	0	0	0	0	0	0.0138471
Fusobacterium	0.000560795	0.000271383	0	0	0.00163701	0.00162587	0.00100067	0.0139616	0	0	0.00033415	0	0	0	0	0	0	0	0	0	0	0	0.000380199	0.0140642	0	9.1462e-05	0	0	0	0	0	0	0	0	0.0122616	0.0218314	0	0	0	0	0	0	0	7.98276e-05	0.000132743	0.000808931	0	0	0
Butyricicoccus	0.000968646	0.000542765	0.0014596	0.00418695	0.00332682	0.00144522	0.00111185	0.000763525	0.00477841	0.00406091	0.00222767	0.00475328	0.00603756	0.00259618	0.00119059	0.00115395	0.00257579	0.00302209	0.00115741	0.00269328	0.00257202	0.00466733	0.000380199	0	0.000566123	0.000960351	0.00157315	0.00301682	0.00707889	0.00117687	0.00400424	0.0037251	0.00166354	0	0.0025676	0.00840026	0.00415448	0.00232669	0.00237436	0.00272745	0.00303807	0.00173956	0.000161195	0.00355233	0.00384956	0.00296608	0.000405663	0.000818368	0.00104765
[Clostridium] innocuum group	0.00168239	0	0	0	0.00132017	0.00162587	0.00433622	0.00141798	0	0.000761421	0	0	0	0	0.00456394	0.00210426	0.000445809	0	0.00789141	0.003327	0	0	0.00494259	0.00531915	0	0.00150912	0	0	0.000214512	0.000441328	0.000471087	0.000431895	0	0.001222	0	0	0	0	0	0	0	0.000911199	0	0	0	0	0	0.00018186	0.000774346
Tyzzerella 3	0	0	0	0	0	0	0	0	0	0	0.00189352	0.00181077	0	0	0	0	0.00079255	0.00706635	0	0	0	0	0	0	0	0	0	0	0.0100284	0.00176531	0.00153103	0.00523673	0.000268312	0	0	0	0	0	0	0	0	0	0	0	0	0	0	0	0.00396283
Ruminiclostridium 9	0.00423146	0.00235198	0.000515154	0	0.0023763	0.00352272	0	0	0.00196758	0.00241117	0.00033415	0.00033952	0	0.00106207	0.00114099	0.000135759	0.00554785	0.00222212	0.00662879	0.00205957	0.0058299	0.00357498	0	0	0.000226449	0.00475603	0.00146827	0.00192878	0.00101893	0.00411906	0.00571193	0.00793608	0.00166354	0.001222	0.0001572	0.00124619	0.0033938	0.00481201	0.00197863	0.00228911	0.000854457	0.00381047	0	0.00331284	0.000619469	0.000862859	0.000365097	0.000409184	0.00150314
CAG-56	0	0	0	0	0	0	0	0	0	0	0.00768545	0.00905387	0.000237699	0.000472032	0	0	0.00113929	0.00528865	0	0	0	0	0	0	0	0	0	0	0.00278865	0.00397195	0	0	0	0	0	0	0	0	0	0	0	0	0	0	0	0	0	0	0
uncultured bacterium	0	0	0	0	0	0	0	0	0	0	0	0	0.00275731	0	0	0	0	0	0	0	0	0	0	0	0	0.000640234	0	0	0	0	0.00830291	0.00637046	0.00246847	0.000814664	0	0	0	0.00121622	0.000282662	0.000292227	0.00854457	0.0120113	0	0	0	0	0	0	0
[Ruminococcus] gauvreauii group	0.00326281	0.00488489	0	0	0	0	0	0	0	0	0.00924482	0.0100724	0	0	0	0	0	0	0	0	0	0	0	0	0	0	0	0	0	0	0	0	0.0101959	0.0120163	0	0	0.0306612	0.0349003	0	0	0	0	0	0	0	0	0.00032453	0	0
Tyzzerella	0.000203926	0	0	0	0.000844907	0.00239364	0.00122304	0.000545375	0.00121803	0.00190355	0	0	0.000285239	0.00177012	0	0	0.000247672	0.00017777	0.00589226	0.003327	0.00300069	0.00297915	0	0.00036062	0	0	0	0	0	0	0.000412201	0	0.000536625	0.00229124	0	0	0	0	0.000791452	0.00180207	0	0.000662691	0	0	0.00477876	0.00151	0.00174435	0.00491021	0.00122984
Ruminococcaceae UCG-013	0	0	0.00283335	0.00545278	0.00522786	0.000316141	0	0	0.00983791	0.00190355	0.0006683	0.00113173	0	0.00112108	0.000843338	0.00427641	0.00138696	0.00222212	0	0	0.00248628	0.00476663	0	0	0.000113225	0.00228655	0.000524384	0.00074184	0.00622084	0.000294219	0	0.00318523	0.00525892	0.00733198	0.000785999	0.00793871	0.00251609	0.00111046	0.00118718	0.00155854	0.00332289	0.00339629	0	0.000678534	0.00814159	0.00253465	0.000973591	0.00254603	0.00195864
Lachnospiraceae UCG-004	0	0.00248767	0.00167425	0.00253165	0	0	0	0	0.00520004	0.00463198	0.00211628	0	0.00242453	0.00088506	0.00238119	0.00522672	0.000891619	0.00168881	0	0	0	0	0.00334575	0.00342589	0	0	0.0031463	0.00499505	0.00305679	0	0.000353315	0.000161961	0.00338074	0	0.00262	0.00360011	0.00187244	0.00174502	0.00073492	0.000292227	0.00113928	0.00381047	0	0	0.000486726	0.00043143	0.00539532	0.00327347	0
Lachnospiraceae ND3007 group	0	0	0.00111617	0.00272639	0	0	0.00366911	0.000545375	0	0	0.0006683	0.00350838	0.000190159	0.000944064	0	0	0.000990688	0.00235545	0.00126263	0	0.000342936	0	0	0	0	0.00109754	0	0	0.000858047	0.000343255	0.0037687	0.0114452	0.00198551	0.000407332	0	0.00198468	0.00321826	0.00206229	0	0.00102279	0.00541156	0.00107687	0	0	0.00265487	0	0	0	0
Ruminococcaceae UCG-002	0	0	0.00751266	0.00150925	0	0	0	0	0	0	0.00512364	0.00645088	0.000713097	0.00395327	0	0	0	0	0	0	0.00291495	0	0	0	0	0	0	0.000840752	0	0	0.0161347	0.0167359	0.0278508	0.0911914	0	0	0.00684611	0.0100999	0.0154333	0.0196279	0	0	0	0	0.0173009	0.017365	0	0	0
Coprococcus 1	0	0	0	0	0.00253472	0.00352272	0	0	0.00356039	0.00456853	0.0033415	0.00396107	0	0	0	0	0	0	0	0	0	0	0	0	0	0	0	0	0	0	0	0	0.0034344	0.0245927	0	0	0.000760679	0.00174502	0.00621855	0.00365283	0	0	0	0	0	0	0	0	0
Odoribacter	0.00117257	0.00339228	0.00347729	0.000584226	0.00417173	0.00356788	0	0	0.00117118	0.00387056	0.00245043	0.00203712	0	0.000531036	0.000595297	0.00210426	0.00416089	0.00235545	0.00273569	0.00198036	0.00197188	0	0	0	0.000339674	0.00091462	0	0.000939664	0.00407572	0.00465846	0.00211989	0.00172758	0.00139522	0.000407332	0	0.000507708	0.00122879	0	0.0036746	0.00253263	0	0.00173956	0	7.98276e-05	0	0.00107857	0.00206888	0.00254603	0.00150314
Bilophila	0.00683151	0.00248767	0.00154546	0.000876339	0.00216507	0.00180652	0.00166778	0.00327225	0.00295137	0.00164975	0.00100245	0.00101856	0	0	0.00709396	0.00522672	0.0033188	0.0032443	0	0	0	0	0.00106456	0.00216372	0.000396286	0.00338409	0.00115364	0	0.00123344	0.00500172	0.00141326	0.0020515	0	0	0	0.00161543	0.000877706	0.000898948	0.00288315	0.00146113	0	0	0.000161195	0.00227509	0.000752212	0.000377501	0	0	0
Enterobacter	0	0	0	0	0	0	0	0	0	0	0	0	0	0	0	0	0	0	0	0	0	0	0	0	0	0	0	0	0	0	0	0	0	0	0	0	0	0	0	0	0	0	0	0	0	0	0	0	0
Clostridium sensu stricto 1	0	0	0.00137374	0.00214216	0	0.00103875	0	0	0	0	0	0	0	0	0	0	0	0.0029332	0	0.00198036	0	0	0.000608319	0.00351605	0	0.000594503	0	0	0.000429023	0.00338351	0	0	0	0	0	0.00078464	0.00251609	0.00195653	0	0	0	0	0.00064478	0.000558793	0	0	0	0	0.000227749
Allisonella	0.000203926	0	0	0	0	0	0	0	0	0	0	0.00067904	0.00142619	0.00100307	0	0	0.00297206	0.00182214	0	0	0	0	0	0	0.00350996	0.00123474	0	0	0	0	0	0	0.000375637	0	0	0	0	0	0.000847985	0.000681862	0.0014241	0.00157389	0.000805975	0.00127724	0.000973451	0.000485358	0	0	0
Actinomyces	0.000305888	0	0	0	0.00015842	0	0.00111185	0.000981675	0	0.000253807	0.000556917	0.00067904	0	0	0.000545689	0.000475156	0.000297206	0.000577752	0	0	0	0.00148957	0.000380199	0.00036062	0.00141531	0.000823158	0	0	0	0	0.000471087	0	0	0	0.000471599	0	0	0	0	0	0.000379759	0	0.000537317	0.00083819	0.000530973	0.00043143	0	0	0
[Eubacterium] ventriosum group	0.00112159	0.00393505	0.00193183	0.00141188	0	0	0	0	0.00435679	0.00520305	0.00278459	0.00486646	0.000427858	0.000767052	0.00128981	0.00549824	0.00287299	0.0105329	0	0	0	0	0	0	0.0013587	0.0149083	0.00214997	0.00182987	0.00375396	0.00142206	0	0.00367111	0.0034344	0.00789206	0.0014672	0.0052617	0.00181393	0.00158638	0.00457912	0.00155854	0	0	0	0	0.0124779	0.00355929	0	0	0.000592147
Lachnospiraceae UCG-001	0	0	0	0	0	0	0	0	0.000890097	0	0.00412119	0.00350838	0	0	0	0	0	0	0	0	0	0	0	0	0	0	0	0	0	0	0	0	0	0	0	0	0.00263312	0.00142774	0	0	0	0	0	0	0	0	0	0	0
Ruminococcaceae UCG-003	0	0	0	0	0	0	0	0	0	0	0.00100245	0.00181077	0	0	0	0	0	0	0	0	0	0	0	0	0.000339674	0.00407006	0	0	0	0	0.00253209	0.000809804	0.00064395	0.00178208	0	0.000553863	0	0	0.000791452	0.000974089	0.00294313	0.0018224	0	0	0.000442478	0.00043143	0	0	0
Bacillus	0	0.00158307	0	0	0	0.00234848	0	0	0	0	0.00111383	0	0	0	0.000297649	0	0	0	0	0	0.00420096	0.00178749	0	0	0	0	0.000839014	0.00262117	0	0.00127495	0	0.000809804	0.000804937	0.00142566	0.000419199	0	0	0	0	0	0	0	0	0	0	0.000215715	0	0.00018186	0
Lactobacillus	0.00122355	0.00140214	0	0	0	0	0	0	0	0.00120558	0	0	0	0	0	0	0.00391322	0.000444425	0.00326179	0	0	0	0	0	0.000113225	0	0	0	0	9.80729e-05	0	0	0	0	0	0	0	0	0	0	0	0	0	0	0	0	0	0	0
Coprobacter	0.00132552	0.000723687	0	0	0.0105613	0.0101165	0	0	0	0	0	0.0016976	0	0.000177012	0.000942554	0.000610915	0.000396275	0.000844407	0	0	0.00360082	0.00139027	0	0	0.000849185	0.00146339	0.00346093	0.0024728	0	0	0.000706631	0.00761216	0	0	0	0	0.000292569	0.000528793	0	0	0	0	0.000161195	0.000119741	0.000265487	0.000485358	0.00219058	0.00268243	0.00136649
Slackia	0	0	0	0	0	0	0	0	0	0	0.00556917	0.000905387	0.00328025	0.00430729	0	0	0	0.00266655	0	0	0	0	0	0	0	0	0	0	0	0	0.00353315	0.00831399	0.00155621	0	0	0	0	0	0.00627509	0.00564972	0	0	0	0	0.0111504	0.00442215	0	0	0
Ruminococcaceae UCG-004	0.000917665	0.000859379	0.00111617	0.00053554	0	0	0	0	0.00196758	0.00222081	0.000891067	0.000792214	0.000380319	0.0014161	0	0	0.000693481	0.000755522	0	0	0.00325789	0.00129096	0	0	0.000509511	0.00256094	0.000576822	0.000890208	0	0.00343255	0.00188435	0.00242941	0.000751274	0.00850305	0	0	0.00117028	0.00163926	0.00282662	0.00233781	0	0	0	0	0.00216814	0.00151	0.00174435	0.00200045	0.000819896
Adlercreutzia	0	0	0.000515154	0.000584226	0	0	0	0	0.0016865	0.00304569	0.00167075	0.00226347	0.000665557	0.000531036	0.000396865	0.00325821	0.00104022	0.000799964	0	0	0.00180041	0	0	0	0	0	0.00167803	0	0	0	0.00465198	0.00491281	0	0.000661914	0	0	0.000819193	0.000687431	0.0017525	0.00185077	0	0	0	0	0.0019469	0.000755002	0.00150095	0.00154581	0
UBA1819	0.000254907	0.000407074	0.000472225	0	0	0.000316141	0.000778297	0	0.000374777	0.000888325	0	0	0	0	0.00079373	0.000814553	0.00108976	0.000488867	0.00273569	0.0016635	0	0	0.000380199	0	0	0	0.000524384	0.000890208	0	0.0105428	0.00105995	0.0012417	0	0.00106925	0	0	0.000994734	0.00195653	0.000847985	0.00087668	0	0	0	0	0.000132743	0	0.000933025	0.00136395	0.000136649
Intestinibacter	0	0	0.00206062	0.022298	0.0015842	0.000858098	0.00122304	0.00294503	0.000140542	0	0	0	0	0	0.00079373	0.00176487	0	0	0	0	0.000514403	0	0	0	0	0	0	0	0	0.00254989	0	0.00140366	0	0	0.000471599	0.00327702	0	0	0.00152637	0.000487045	0.000379759	0	0	0.0245869	0	0	0	0	0
Turicibacter	0.000254907	0	0.000257577	0.00204479	0	0.000180652	0	0.0017452	9.36944e-05	0	0	0.00135808	0	0	0	0	0	0	0	0.000712928	0	0	0.00022812	0	0	0.00164632	0	0	0.000589907	0.00338351	0	0.000269935	0.000536625	0	0.000576399	0.000600018	0.00433002	0.00285548	0	0	0	0	0.00451346	0.000718448	0	0	0	0	0
Ruminococcaceae NK4A214 group	0	0	0.0040783	0	0	0	0	0	0	0	0.00155937	0.0016976	0.000950796	0.00159311	0	0	0	0	0	0	0	0	0	0	0	0	0	9.8912e-05	0	0	0	0.000485882	0.00783472	0.00514257	0	0	0.00514921	0.00444186	0.00412686	0.00263004	0	0.00107687	0	0	0	0	0.000608495	0.00195499	0
Marvinbryantia	0	0	0.000300507	0.000584226	0	0	0	0	0	0	0	0.000905387	0	0	0	0	0	0	0	0	0.000943073	0.000794439	0	0	0	0	0	0	0	0.000784583	0	0	0.000321975	0.00132383	0	0.000553863	0.00122879	0.000951827	0.00254395	0.00194818	0	0	0	0	0	0	0	0	0
Christensenellaceae R-7 group	0	0	0.00403537	0	0	0	0	0	0.000140542	0.000444162	0.00122522	0.0016976	0	0.000354024	0	0	0	0	0	0	0	0	0	0	0	0	0.000157315	0.000296736	0	0	0.000235544	0.00215948	0.0198014	0.040835	0	0	0.00351083	0.00925387	0.0281531	0.0160725	0	0	0	0	0	0	0	0.000318254	0
Enterococcus	0	0	0	0	0	0	0	0	0	0	0	0	0	0	0	0	0	0	0.000631313	0	0	0	0	0	0	0	0	0	0	0	0	0	0	0	0	0	0	0	0	0	0	0	0	0	0	0	0	0	0
Barnesiella	0	0	0.0197476	0.00394352	0.00380208	0.00663897	0	0	0	0	0.000445534	0.00203712	0	0.000177012	0.0128981	0.0193456	0.00539925	0.00191103	0	0	0	0	0	0	0.00300045	0.00498468	0.00875721	0.00860534	0.00198423	0.00397195	0.0116594	0.0103655	0.0034344	0.00723014	0	0	0.00292569	0.00793189	0.00412686	0.00477304	0	0	0.00155822	0.00387164	0	0.00107857	0	0	0
Ruminococcaceae UCG-005	0	0	0.00510861	0	0	0	0	0	0.00103064	0.00101523	0	0.00237664	0	0.000177012	0	0	0	0	0	0	0	0	0	0	0	0	0.000629261	0.00113749	0	0	0.00688965	0.0251579	0.00295144	0.00901222	0	0	0.000585138	0.00132198	0.00118718	0.000243522	0	0	0	0	0.00243363	0.0011325	0.0040972	0.0201409	0
Gordonibacter	0	0	0.000257577	0	0	0	0	0	0.000609013	0.000444162	0	0	0.000190159	0.000354024	0.000496081	0.000814553	0	0.00035554	0	0	0.00111454	0	0.000304159	0.00036062	0	0.000503041	0	0	0.00026814	0	0	0.000215948	0	0	0	0.000276932	0	0	0	0	0	0	0	0	0	0	0.000851892	0.00131848	0.000182199
Eubacterium	0.00035687	0.000135691	0	0	0	0	0.00111185	0.00065445	0	0	0	0	0	0.000177012	0.00277805	0.00156123	0.00123836	0.000399982	0	0	0	0	0	0	0	0	0	0	0	0	0	0	0.000160987	0.00280041	0	0	0.000117028	0.000317276	0.00299621	0.0011202	0	0	0	0	0	0	0	0	0
Oscillospira	0	0	0.000171718	0.000340798	0	0	0	0	0.000562166	0.000761421	0	0	0	0	0	0	0	0	0	0	0	0	0	0	0	0.000594503	0	0.000148368	0.000375396	0	0	0	0	0	0	0.000415397	0	0.000158638	0	0	0	0.00173956	0	0	0.000221239	0	0.000851892	0	0
Granulicatella	0	0	0	0	0	0	0	0	0	0	0	0	0	0	0	0	0	0.000222212	0	0	0	0	0	0	0.000283062	0.000228655	0	0	0	0	0	0	0	0	0.000523999	0	0	0	0	9.74089e-05	0.000379759	0	0	0.000279397	0	0	0	0	0
Raoultibacter	0	0.000135691	0	0	0	0	0	0	0	0	0.00122522	0.00033952	0	0	0	0	0	0	0	0	0	0	0	0	0	0	0	0	0	0.000147109	0	0	0	0.000203666	0	0	0	0	0	0.00087668	0	0	0	0	0	0	0	0	0
Phocea	0	0	0	0	0	0.000316141	0	0	0	0	0	0	0	0	0	0	0	0.000311097	0	0	0	0	0.000608319	0.000901551	0	0	0	0	0.000375396	0.000196146	0	0	0	0	0	0	0	0	0	0	0	0	0	0	0	0	0	0	0
Rothia	0	0	0	0	0	0	0	0	0	0	0	0	0	0	0	0.000135759	0	0	0	0	0	0	0	0	0	0	0	0	0	0	0	0	0	0	0	0	0	0	0	0	0	0	0	0	0	0	0	0	0
Butyricimonas	0.000254907	0.00144737	0.00227526	0.000292113	0.00121455	0.00162587	0	0	0	0	0	0	0	0	0.00302609	0.0029867	0.00336834	0.00302209	0	0	0.000857339	0.000397219	0	0	0	0	0.000786576	0	0	0	0.000883288	0.00307726	0	0	0	0	0.00093622	0.000317276	0.00226129	0.00185077	0	0	0	0.000119741	0.000176991	0.000485358	0	0	0
Lachnospiraceae UCG-010	0	0	0	0	0.000264033	0	0	0	0	0	0	0	0.000285239	0	0	0	0	0	0	0	0	0	0	0	0	0.000320117	0	0	0	0	0	0	0	0	0	0.000184621	0	0	0	0	0.00104434	0	0	0	0	0	0	0	0
Negativibacillus	0	0	0.000558084	0	0.00105613	0.00126457	0	0	0.000936944	0.00069797	0	0.000452694	0	0.00059004	0	0	0.00118883	0	0	0	0.000342936	0	0	0	0	0	0.000471945	0.00074184	0	0.000392291	0.00471087	0.00253739	0	0.00203666	0	0	0.00386191	0.00486489	0.00101758	0.000827976	0	0	0	0	0.000353982	0.000215715	0.00129812	0.00441009	0
Family XIII AD3011 group	0	0	0.000815661	0	0	0.000270978	0	0	0.000140542	0.000317259	0	0	0	0.00029502	0	0	0	0.000311097	0	0	0.000514403	0	0	0	0	0.00123474	0.00031463	0.000148368	0.000160884	0.000833619	0.000942174	0.00140366	0.000912262	0.00610998	0	0	0.00093622	0.00148062	0.00180903	0.00150984	0	0.000248509	0	0	0.000840708	0.000593216	0.00243398	0.00959309	0.000227749
Solobacterium	0	0	0	0	0	0	0	0	0	0	0	0	0	0	0	0	0	0	0	0	0	0	0	0	0	0	0	0	0	0	0	0	0	0	0	0	0	0	0	0	0.000284819	0	0	0	0	0	0	0	0
Coprobacillus	0	0	0.000128789	0	0	0	0	0	0	0	0	0	0	0	0	0	0.000396275	0.00288876	0	0	0	0	0.000304159	0.00036062	0	0	0.000209754	0.000296736	0	0.0101015	0	0.00070183	0	0	0	0	0	0	0.000452258	0	0	0	0	0	0	0	0	0	0
[Eubacterium] fissicatena group	0	0	0	0	0	0	0	0	0	0	0	0	0	0	0	0	0	0	0	0	0	0	0.000608319	0	0	0.000274386	0	0	0	0	0	0	0	0	0	0	0	0	0	0.000292227	0	0	0	0	0	0	0.000243398	0	0
Varibaculum	0	0	0	0	0	0	0	0	0	0	0	0	0	0	0	0	0	0	0	0	0.000600137	0	0	0	0	0	0	0	0	0	0	0	0	0	0	0	0	0	0	0	0	0	0	0	0	0	0	0	0
Holdemania	0	0	0.000128789	0	0.0007921	0.000858098	0	0	0.000421625	0.00069797	0	0.000226347	0	0	0.00024804	0	0	0	0	0	0	0	0	0	0	0.00045731	0.000104877	0.000197824	0	0.000196146	0.000588859	0.00113373	0	0.000254582	0	0	0	0	0	0	0	0.000331345	0	0.000199569	0.000265487	0	0.000243398	0	0
Lactonifactor	0	0	0	0	0	0	0	0	0	0	0	0	0	0	0	0	0	0	0	0	0	0	0.000532279	0	0	0	0	0	0	0.000196146	0	0	0	0	0	0	0	0	0	0	0	0	0	0	0	0	0.000202832	0	0.000273299
DTU089	0	0	8.5859e-05	0.000292113	0	0	0	0	0.000421625	0.000317259	0	0	0	0	0	0	0	0	0	0	0	0.000496524	0	0	0	0	0	0.00138477	0	0	0.00323872	0.00156562	0.000858599	0.000203666	0	0	0.000702165	0.00100471	0.000791452	0.000487045	0	0	0	0	0	0	0.000365097	0.000636508	0.000182199
GCA-900066225	0	0	8.5859e-05	0	0	0	0	0	0	0	0	0.00033952	0	0	0	0	0	0	0	0	0	0	0	0	0	0	0	0	0	0	0.000235544	0	0	0.00173116	0	0	0.00146284	0.000793189	0	0	0	0	0	0	8.84956e-05	0	8.11326e-05	0	0
Victivallis	0	0	0	0	0	0	0	0	0	0	0.00033415	0	0	0	0	0	0	0	0	0	0	0	0	0	0	0	0	0	0	0	0	0.000377909	0	0	0	0	0	0.000158638	0	0	0	0	0	0.000119741	0	0	0	0	0
Coprococcus 3	0	0	0	0	0	0	0	0	0	0	0	0	0	0	0	0	0.00921339	0.0105773	0	0	0	0	0	0	0	0	0	0	0	0	0	0	0.00407835	0.000712831	0	0	0	0	0	0	0	0.000331345	0	0	0.0215044	0.0141832	0.0108718	0.011639	0
Ruminiclostridium	0	0	0	0	0	0	0	0	0	0	0	0	0	0	0	0	0	0.000311097	0	0	0	0	0	0	0.000339674	0.000685965	0	0	0	0.000245182	0	0	0	0	0	0	0	0	0	0	0	0	0	0	0	0	0	0	0
Anaerofustis	0	0	0	0	0	0	0	0	0	0	0	0	0	0	0	0	0	0	0.000315657	0	0	0	0	0	0	0	0	0	0	0	0	0	0	0	0	0	0	0	0	0	0	0	0	0	0	0	0	0	0
Atopobium	0	0	0	0	0	0	0	0	0	0	0	0	0	0	0	0	0	0	0	0	0	0	0	0	0	0	0	0	0	0	0	0	0	0	0	0	0	0	0	0	0	0	0	0	0	0	0	0	0
Pseudopropionibacterium	0	0	0	0	0	0	0	0	0	0	0	0	0	0	0	0	0	0	0	0	0	0	0	0	0	0	0	0	0	0	0	0	0	0	0	0	0	0	0	0	0	0	0	0	0	0	0	0	0
Haemophilus	0	0	0	0	0	0	0	0	0	0	0	0	0	0	0	0	0	0	0	0.000158428	0	0	0	0	0.00141531	0	0	0.000197824	0.000911675	0	0	0	0	0	0	0	0	0	0	0	0	0	0	0	0	0.000107857	0	0	0
Prevotella 9	0	0	0	0	0	0	0	0	0	0	0	0	0.405895	0.314019	0	0	0	0	0	0	0	0	0	0	0	0	0	0	0	0	0.0220822	0.00070183	0	0	0	0	0	0	0.194188	0.103253	0	0	0.377196	0.160733	0	0	0	0	0
Prevotella 2	0	0	0	0	0	0	0	0	0	0	0	0	0.0676492	0.0896861	0	0	0	0	0	0	0	0	0	0	0	0	0	0	0	0	0	0	0	0	0	0	0.14921	0.0185606	0	0	0	0	0	0	0	0	0	0	0
Alloprevotella	0	0	0	0	0	0	0	0	0	0	0	0	0.0900879	0.0635473	0	0	0	0	0	0	0	0	0	0	0	0	0	0	0	0	0.00111883	0.000215948	0.00509793	0	0	0	0	0	0	0	0	0	0.0770512	0.0722839	0	0	0	0	0
Prevotellaceae UCG-001	0.0169768	0.0342394	0.0549927	0.0193768	0	0	0	0	0	0	0	0	0	0	0	0	0	0	0	0	0	0	0	0	0	0	0	0	0	0	0	0	0.038476	0	0	0	0	0	0	0	0	0	0	0	0	0	0	0	0
Ruminiclostridium 6	0	0	0	0	0	0	0	0	0	0	0	0	0	0.00106207	0	0	0	0	0	0	0	0	0	0	0	0	0	0	0	0	0	0.00572262	0.11253	0.00809572	0	0	0.00134582	0.00930675	0.00836678	0.00608806	0	0	0	0	0	0	0	0	0
Paraprevotella	0	0	0	0	0	0	0	0	0	0	0	0	0.000760637	0.00354024	0	0	0	0	0	0	0	0	0	0	0	0	0	0	0	0	0	0	0.00246847	0.00891039	0	0	0	0	0.00452258	0.0185077	0	0	0.00365375	0.00219526	0.00119469	0.00102465	0.0069774	0.00941123	0
metagenome	0	0	0	0	0	0	0	0	0	0	0	0	0.0011885	0.00165211	0	0	0	0	0	0	0	0	0	0	0	0	0	0	0	0	0.00306207	0.00556065	0	0	0	0	0	0	0.00819718	0.00720826	0	0	0	0	0	0	0.0286398	0.0201409	0
Ruminococcaceae UCG-014	0	0	0	0	0	0	0	0	0	0	0	0	0.000522938	0.0015341	0	0	0	0	0	0	0	0	0	0	0	0	0	0	0	0	0	0	0.0021465	0	0	0	0.012873	0.0185077	0.00949743	0.0158289	0	0	0	0	0	0	0.00259624	0.00754717	0
[Eubacterium] ruminantium group	0	0	0	0	0	0	0	0	0	0	0	0	0	0	0	0	0	0	0	0	0	0	0	0	0	0	0	0	0	0	0	0	0	0	0	0	0	0	0.0270224	0.0268362	0	0	0	0	0	0	0	0	0
Mitsuokella	0	0	0	0	0	0	0	0	0	0	0	0	0	0	0	0	0.000445809	0.00608862	0	0	0	0	0	0	0.00900136	0.000228655	0	0	0	0	0.000942174	0	0	0	0	0	0	0	0	0	0	0	0.00558809	0.00466991	0	0	0	0	0.0132094
Prevotellaceae NK3B31 group	0	0	0	0	0	0	0	0	0	0	0	0	0	0.0015341	0	0	0	0	0	0	0	0	0	0	0	0	0	0	0	0	0	0	0.00295144	0.000203666	0	0	0	0	0	0	0	0	0.0176777	0.0153269	0	0	0	0	0
Lachnospiraceae FCS020 group	0	0	0	0.00228822	0	0	0	0	0.00210812	0.00266497	0	0	0.000285239	0.000531036	0	0	0.000594413	0.000666637	0	0	0	0	0	0	0	0	0.000419507	0	0	0	0.000647745	0.00367111	0.00107325	0	0.000314399	0.00180006	0.00140433	0.00190365	0.00073492	0	0	0	0	0	0.00300885	0.00129429	8.11326e-05	0.000136395	0.00141204
Desulfovibrio	0	0	0	0	0	0	0	0	0	0	0	0	0	0.00247817	0	0	0	0	0	0	0	0	0	0	0	0	0	0	0	0	0.00353315	0.00642445	0.000536625	0	0	0	0	0	0	0	0	0	0	0.000798276	0.00185841	0.00134822	0	0	0.00414503
Coprococcus 2	0	0	0	0	0	0	0	0	0	0	0	0	0	0	0	0	0	0	0	0	0	0	0	0	0	0	0	0	0	0	0	0	0	0	0	0	0.0110591	0.0131141	0	0	0	0	0	0	0	0	0	0	0
Rikenellaceae RC9 gut group	0	0	0	0	0	0	0	0	0	0	0	0	0.000427858	0.0044253	0	0	0	0	0	0	0	0	0	0	0	0	0	0	0	0	0	0	0.0126107	0.00152749	0	0	0	0	0	0	0	0	0	0	0	0	0	0	0
Peptococcus	0	0	0	0	0	0	0	0	0	0	0	0	0.000665557	0.00123908	0	0	0	0	0	0	0	0	0	0	0	0	0	0	0	0	0.0016488	0.000917778	0.0004293	0.0105906	0	0	0	0	0	0	0	0	0	0	0	0	0	0	0
Shuttleworthia	0	0	0	0	0	0	0	0	0	0	0	0	0	0	0.00114099	0.000814553	0	0	0	0	0	0	0	0	0	0	0.00241217	0.00163205	0	0	0	0	0	0.000509165	0	0	0	0.000581672	0.000847985	0.000340931	0	0	0	0	0	0	0.000283964	0.000636508	0
Merdibacter	0	0	0.000343436	0	0	0	0	0	0.00107749	0.00120558	0	0	0	0	0	0	0	0	0	0	0	0	0	0	0	0.000228655	0.000157315	0.000296736	0	0.000392291	0	0	0	0.00351324	0	0.000184621	0.000234055	0.000634551	0.000452258	0.000633158	0	0	0	0	0.000353982	0.000215715	0.000446229	0.00018186	0.000182199
Faecalicoccus	0	0	0.000429295	0.00116845	0	0	0	0	0	0	0	0	0	0	0	0	0.000396275	0.000444425	0	0	0	0	0	0	0	0	0	0	0	0.000294219	0	0	0	0.000458248	0	0	0.00046811	0.0012691	0	0	0	0	0	0	0.000353982	0.000970717	0	0	0
Enterorhabdus	0	0	0	0	0	0	0	0	0	0	0	0	0	0	0	0	0	0	0	0	0	0	0	0	0	0	0	0	0	0	0.000883288	0.00156562	0.000536625	0.00152749	0	0	0	0	0.00310928	0.00263004	0	0	0	0	0.000619469	0.00043143	0	0	0
Ruminococcaceae UCG-010	0	0	0	0	0	0	0	0	0	0	0	0	0	0	0	0	0	0	0	0	0	0	0	0	0	0	0	0	0	0	0	0.00140366	0.0047223	0.00224033	0	0	0.00111176	0.00142774	0	0.000146113	0	0	0	0	0	0	0	0	0
Fournierella	0	0	0	0	0.00179543	0.00252913	0	0	0	0	0	0	0	0	0	0	0.000247672	0	0	0	0	0	0	0	0	0	0	0	0	0	0	0	0	0	0.000419199	0	0	0	0	0	0	0	0	0	0	0	0	0	0
Eisenbergiella	0	0	0	0	0.000580873	0.000677446	0	0	0.000983791	0.000951777	0	0	0	0	0	0	0	0	0	0	0	0	0	0	0	0.000274386	0	0.000445104	0	0.00127495	0	0	0	0.000967413	0	0	0	0	0	0	0	0	0	0	0	0	0.000973591	0.000500114	0.000364398
CAG-873	0	0	0	0	0	0	0	0	0.00135857	0.00748731	0	0	0	0	0	0	0	0	0	0	0	0	0	0	0	0	0	0	0	0	0	0	0	0	0	0	0	0	0	0	0	0	0	0	0	0	0	0	0
Terrisporobacter	0	0.000678457	0.000558084	0	0	0	0	0	0	0	0	0	0	0	0	0	0	0	0	0	0	0	0	0	0	0	0	0	0	0	0	0	0	0	0	0	0	0	0	0	0	0	0.00096717	0.00175621	0	0	0	0	0
Moryella	0	0	0	0	0.00121455	0.00140005	0	0	0	0	0	0	0	0	0	0	0	0	0	0	0	0	0	0	0	0	0	0	0	0	0	0	0	0	0	0	0	0	0	0	0	0	0.000537317	0.00327293	0	0	0	0	0
CHKCI002	0	0	0	0	0	0	0	0	0	0	0	0	0	0	0.0049112	0.000950312	0	0	0	0	0	0	0	0	0	0	0	0	0	0	0	0	0	0	0	0	0	0	0	0	0	0	0	0	0.000176991	0	0.00032453	0.000454649	0.000273299
Prevotella 7	0	0	0	0	0	0	0	0	0	0	0	0	0.00304255	0.00371725	0	0	0	0	0	0	0	0	0	0	0	0	0	0	0	0	0	0	0	0	0	0	0	0	0	0	0	0	0	0	0	0	0	0	0
Olsenella	0	0	0	0	0	0	0	0	0.000515319	0	0	0	0	0	0	0	0	0	0	0	0	0	0	0	0	0	0	0.000296736	0	0	0	0	0.00021465	0.000152749	0	0	0.00105325	0.00148062	0	0	0	0	0	0.000119741	0	0	0	0	0
[Eubacterium] xylanophilum group	0	0	0	0	0	0	0	0	0	0	0	0	0	0	0	0	0	0	0	0	0	0	0	0	0	0	0	0	0	0	0	0	0.00375637	0	0	0	0.000877706	0.000846068	0	0	0	0	0	0	0	0	0	0	0
Campylobacter	0	0	0	0	0	0	0	0	0	0	0	0	0	0	0	0	0	0	0	0	0	0	0	0	0	0	0	0	0	0	0	0	0	0	0	0	0	0	0	0	0	0	0	0	0	0	0	0	0
Lactococcus	0	0	0.000128789	0	0	0	0	0	0	0	0	0	0	0	0	0	0	0	0	0	0	0	0	0	0.000283062	0	0	0	0	0	0	0	0	0.000203666	0	0	0	0	0	0	0	0	0	0	0.000929204	0	0	0	0
Enorma	0	0	0	0	0	0	0	0	0.000234236	0.000444162	0	0	0	0	0	0	0	0	0	0	0	0	0	0	0	0	0.000419507	0.000544016	0	0	0.000353315	0.000593856	0	0	0	0	0	0	0	0	0	0	0	0	0	0	0	0	0
Akkermansia	0.000968646	0.000452304	0.000729802	0	0	0	0	0	0	0	0	0	0	0	0	0	0	0	0	0	0	0	0	0	0	0.000274386	0	9.8912e-05	0	0	0	0.000431895	0	0	0	0	0	0	0	0.000292227	0	0	0	0	0	0	0	0.000363719	0
Succinatimonas	0	0	0	0	0	0	0	0	0	0	0	0	0	0	0	0	0	0	0	0	0	0	0	0	0	0	0	0	0	0	0	0	0.00101959	0.000916497	0	0	0	0	0	0	0	0	0	0	0	0.000269644	0	0	0
[Eubacterium] brachy group	0	0	0	0	0.00015842	0	0	0	0.000374777	0.000380711	0	0	0	0	0	0	0.000297206	0	0	0	0	0	0	0	0	0	0	0	0	0.000441328	0	0	0	0	0	0	0	0	0	0	0	0	0	0	0.000840708	0	0	0	0
Family XIII UCG-001	0	0	0	0	0	0	0	0	0	0	0	0	0	0	0	0	0	0	0	0	0	0	0	0	0	0.000274386	0	0	0	0	0	0	0.000321975	0.000712831	0	0	0.000409596	0.000370155	0.000282662	0	0	0	0	0	0	0	0.000283964	0	0
Ruminococcaceae UCG-008	0	0	0	0	0.00179543	0.000993587	0	0	0	0	0	0	0	0	0	0	0	0	0	0	0	0	0	0	0	0	0	0	0	0	0	0	0	0	0	0	0	0	0	0	0	0	0	0	0	0	0	0	0
Mailhella	0	0	0	0	0	0	0	0	0	0	0	0	0	0	0	0	0	0	0	0	0	0	0	0	0	0	0	0	0	0	0	0	0.000268312	0.00142566	0	0	0	0	0	0	0	0	0	0	0	0	0	0	0
Lachnospiraceae UCG-008	0	0	0	0	0	0	0	0	0	0	0	0	0	0	0	0	0.000594413	0.00035554	0	0	0	0	0	0	0	0	0	0	0	0.000343255	0	0	0	0.000305499	0	0	0	0	0	0	0	0	0	0	0	0	0	0	0
gut metagenome	0	0	0.000343436	0	0	0	0	0	0	0	0	0	0	0	0	0	0	0	0	0	0	0	0	0	0	0	0.000262192	0	0	0	0	0.00070183	0	0	0	0	0.000351083	0.00074031	0	0	0	0	0	0	0	0	0	0	0
Klebsiella	0	0	0	0	0	0	0	0	0	0	0	0	0	0	0	0	0	0	0	0	0	0	0	0	0	0	0	0	0	0	0	0	0	0	0	0	0.000175541	0	0	0	0	0	0	0	0	0	0	0	0
Weissella	0	0	0	0	0	0	0	0	0	0	0	0	0	0	0	0	0	0	0	0	0	0	0	0	0	0	0	0	0	0	0	0	0	0	0	0	0	0	0	0	0	0	0	0	0	0	0	0	0
Defluviitaleaceae UCG-011	0	0	0.000214648	0	0	0	0	0	0	0	0	0	0	0	0	0	0	0	0	0	0	0	0	0	0	0	0	0	0	0	0.000235544	0.000485882	0	0.000814664	0	0	0.000175541	0	0	0.000194818	0	0	0	0	0	0	0	0	0
Candidatus Soleaferrea	0.000203926	0	0	0	0	0	0	0	0	0	0	0	0	0	0.00024804	0	0.000544878	0	0	0	0	0	0	0	0	0	0	0	0	0	0	0	0	0	0	0	0	0	0	0	0	0	0	0	0	0	0	0.00018186	0.000409948
[Eubacterium] nodatum group	0	0	0	0	0	0	0	0	0	0	0	0	0	0	0	0	0.000247672	0.000266655	0	0	0	0	0	0	0	0	0	0	0	0.000392291	0	0	0	0	0	0	0	0	0	0	0	0	0	0.000199569	0	0	0	0	0
Intestinimonas	0	0	0.000729802	0	0	0	0	0	0	0	0	0	0	0.00059004	0	0	0	0	0	0	0	0	0	0	0	0	0	0	0	0	0	0	0	0.000560081	0	0	0	0	0	0	0	0	0	0	0	0	0	0	0
Ruminiclostridium 1	0	0	0	0	0	0	0	0	0	0	0	0	0	0	0	0	0	0	0	0	0	0	0	0	0	0	0	0	0	0	0	0	0	0.00147658	0	0	0	0	0	0	0	0	0	0	0	0	0	0.000272789	0
Brachyspira	0	0	0	0	0	0	0	0	0	0	0	0	0	0	0	0	0	0	0	0	0	0	0	0	0	0	0.000262192	0.000445104	0	0	0	0	0	0	0	0	0.000819193	0.000105759	0	0	0	0	0	0	0	0	0	0	0
Ruminococcaceae UCG-009	0	0	0	0	0	0	0	0	0	0	0	0	0	0	0	0	0	0.000222212	0	0	0	0	0	0	0	0	0	0	0	0	0	0	0	0	0	0	0	0	0	0	0	0	0	0	0.000353982	0.000269644	0	0	0
Oxalobacter	0	0	0	0	0	0	0	0	0	0	0	0	0	0	0	0	0	0	0	0	0	0	0	0	0	0	0	0	0	0	0	0	0.000751274	0.000509165	0	0	0	0	0	0.000243522	0	0	0	0	0	0	0	0	0
Anaerofilum	0	0	0	0	0	0	0	0	0	0	0	0	0	0	0	0	0	0	0	0	0	0	0	0	0	0	0	0	0	0	0	0	0.000160987	0	0	0	0	0	0	0	0	0	0	0	0	0	0	0	0
UC5-1-2E3	0	0	0	0	0	0	0	0	0	0	0	0	0	0	0.000446473	0	0	0	0	0	0	0	0	0	0	0	0	0	0	0	0	0	0	0	0	0	0	0	0	0	0	0	0	0	0	0	0	0	0
uncultured rumen bacterium	0	0	0	0	0	0	0	0	0	0	0	0	0	0	0	0	0	0	0	0	0	0	0	0	0	0	0	0	0	0	0	0.000809804	0	0	0	0	0	0	0.000169597	0.000243522	0	0	0	0	0	0	0	0	0
Catabacter	0	0	0	0	0.000105613	0.000135489	0	0	0	0	0	0	0	0	0	0	0.000247672	0.00017777	0	0	0	0	0	0	0	0	0	0	0	0.000147109	0	0	0	0.000101833	0	0	0	0	0	0	0	0	0	0	0	0	0	0	0
GCA-900066575	0	0	0	0	0	0	0	0	0	0	0	0	0	0	0	0	0	0	0	0	0	0	0	0	0	0.000228655	0	0	0	0.000392291	0	0	0	0	0	0	0	0	0	9.74089e-05	0	0	0	0	0	0	0	0	0
Prevotella 6	0	0	0	0	0	0	0	0	0	0	0	0	0	0	0	0	0	0	0	0	0	0	0	0	0	0	0	0	0	0	0.000588859	0.000161961	0	0	0	0	0	0	0	0	0	0	0	0	0	0	0	0	0
Carnobacterium	0	0	0	0	0	0	0	0	0	0	0	0	0	0	0	0	0	0	0	0	0	0	0	0	0	0	0	0	0	0	0	0	0	0	0	0	0	0	0	0	0	0	0	0	0	0	0	0	0
Ruminococcaceae UCG-011	0	0	0	0	0	0	0	0	0	0	0	0	0	0	0	0	0	0	0	0	0	0	0	0	0	0	0	0	0	0	0	0	0	0	0	0	0	0	0	0.000633158	0	0	0	0	0	0	0	0	0
Dielma	0	0	0	0	0	0.000180652	0	0	0	0	0	0	0	0	0	0	0	0	0	0	0	0	0	0	0	0	0	0	0	0.000441328	0	0	0	0	0	0	0	0	0	0	0	0	0	0	0	0	0	0	0
Prevotellaceae UCG-003	0	0	0	0	0	0	0	0	0	0	0	0	0	0	0	0	0	0	0	0	0	0	0	0	0	0	0	0	0	0	0	0	0	0	0	0	0	0	0	0	0	0	0	0	0.000176991	0.00043143	0	0	0
Lachnospiraceae UCG-002	0	0	0	0	0	0	0	0	0	0	0	0	0	0	0	0	0	0	0	0	0	0	0	0	0	0	0	0	0	0	0	0	0	0	0	0	0	0.000317276	0.000282662	0	0	0	0	0	0	0	0	0	0
Anaerotruncus	0	0	0	0	0	0	0	0	0	0	0	0	0	0	0	0	0	0	0	0	0	0	0	0	0	0	0	0	0	0	0	0	0	0	0	0	0.00046811	0	0	0	0	0	0	0	0	0	0	0	0
Paeniclostridium	0	0	0	0	0	0	0	0	0	0	0	0	0	0	0	0	0	0	0	0	0	0	0	0	0	0	0	0	0	0	0	0	0	0	0	0	0	0	0	0	0	0	0	0	0	0	0	0	0
Citrobacter	0	0	0	0	0	0	0	0	0	0	0	0	0	0	0	0	0	0	0	0	0	0	0	0	0	0	0	0	0	0	0	0	0	0	0	0	0	0	0	0	0	0	0	0	0.000353982	0	0	0	0
Gemella	0	0	0	0	0	0	0	0	0	0	0	0	0	0	0	0.000135759	0	0	0	0	0	0	0	0	0	0	0	0	0	0	0	0	0	0	0	0	0	0	0	0	0	0	0	0	0	0	0	0	9.10996e-05
Lachnoclostridium 5	0	0	0	0	0	0.000496793	0	0	0	0	0	0	0	0	0	0	0	0	0	0	0	0	0	0	0	0	0	0	0	0	0	0	0	0	0	0	0	0	0	0	0	0	0	0	0	0	0	0	0
Christensenella	0	0	0	0	0	0	0	0	0	0	0	0	0	0	0	0	0	0	0	0	0	0	0	0	0	0	0	0	0	0	0	0	0	0.000305499	0	0	0	0	0	0	0	0	0	0	0	0.000161786	0	0	0
Cloacibacillus	0	0	0	0	0	0	0	0	0	0	0	0	0	0	0	0	0	0	0	0	0	0	0	0	0	0	0	0	0	0	0	0	0	0.000458248	0	0	0	0	0	0	0	0	0	0	0	0	0	0	0
Sphaerochaeta	0	0	0	0	0	0	0	0	0	0	0	0	0	0	0	0	0	0	0	0	0	0	0	0	0	0	0	0	0	0	0	0	0.0004293	0	0	0	0	0	0	0	0	0	0	0	0	0	0	0	0
Morganella	0	0	0	0	0	0	0	0	0	0	0	0	0	0	0	0	0	0	0	0	0	0	0	0	0	0	0	0	0	0	0	0	0	0	0	0	0	0	0	0	0	0	0	0	0	0	0	0	0
Corynebacterium 1	0	0	0	0	0	0	0	0	0	0	0	0	0	0	0	0	0	0	0	0	0	0	0	0	0	0	0	0	0	0	0	0	0	0	0	0	0	0	0	0	0	0	0	0	0	0	0	0	0
Finegoldia	0	0	0	0	0	0	0	0	0	0	0	0	0	0	0	0	0	0	0	0	0	0	0	0	0	0	0	0	0	0	0.000294429	0	0	0	0	0	0	0	0	0	0	0	0	0	0	0	0	0	0
TM7 phylum sp. oral clone DR034	0	0	0	0	0	0	0	0	0	0	0	0	0	0	0	0	0	0	0	0	0	0	0	0	0	0	0	0	0	0	0	0	0	0	0	0	0	0	0	0	0	0	0	0	0	0	0.000121699	0	0
Sanguibacteroides	0	0	0	0	0	0	0	0	0	0	0	0	0	0	0	0	0	0	0	0	0	0	0	0	0	0	0.000209754	0	0	0	0	0	0	0	0	0	0	0	0	0	0	0	0	0	0	0	0	0	0
Peptoniphilus	0	0	0	0	0	0	0	0	0	0	0	0	0	0	0	0	0	0	0	0	0	0	0	0	0	0	0	0	0	0	0	0	0	0	0	0	0	0	0	0	0	0	0	0	0	0	0	0	0
Gardnerella	0	0	0	0	0	0	0	0	0	0	0	0	0	0	0	0	0	0	0	0	0	0	0	0	0	0	0	0	0	0	0	0	0	0	0	0	0	0	0	0	0	0	0	0	0	0	0	0	0
GCA-900066755	0	0	0	0	0	0	0	0	0	0	0	0	0	0	0	0	0	0	0	0	0	0	0	0	0	0	0	0.000148368	0	0	0	0	0	0	0	0	0	0	0	0	0	0	0	0	0	0	0	0	0
Aerococcus	0	0	0	0	0	0	0	0	0	0	0	0	0.000142619	0	0	0	0	0	0	0	0	0	0	0	0	0	0	0	0	0	0	0	0	0	0	0	0	0	0	0	0	0	0	0	0	0	0	0	0
Harryflintia	0	0	0	0	0	0	0	0	0	0	0	0	0	0	0	0	0	0	0	0	0	0	0	0	0	0	0	0	0	0	0	0	0	0	0	0	0	0	0	0	0	0	0	0	0	0	0	0.000136395	0
Acetanaerobacterium	0	0	0	0	0	0	0	0	0	0	0	0	0	0	0	0	0	0	0	0	0	0	0	0	0	0	0	0	0.000107256	0	0	0	0	0	0	0	0	0	0	0	0	0	0	0	0	0	0	0	0
candidate division TM7 single-cell isolate TM7a	0	0	0	0	0	0	0	0	0	0	0	0	0	0	0	0	0	0	0	0	0	0	0	0	0	0	0	0	0	0	0	0	0	0	0.0001048	0	0	0	0	0	0	0	0	0	0	0	0	0	0
Sneathia	0	0	0	0	0	0	0	0	0	0	0	0	0	0	0	0	0	0	0	0	0	0	0	0	0	0	0	0	0	0	0	0	0	0	0	0	0	0	0	0	0	0	0	0	0	0	0	0	0
Johnsonella	0	0	0	0	0	0	0	0	0	0	0	0	0	0	0	0	0	0	0	0	0	0	0	0	0	0	0	0	0	0	0	0	0	0	0	9.23105e-05	0	0	0	0	0	0	0	0	0	0	0	0	0
Meiothermus	0	0	0	0	0	0	0	0	0	0	0	0	0	0	0	0	0	0	0	0	0	0	0	0	0	0	0	0	0	0	0	0	0	0	0	0	0	0	0	0	0	0	0	0	0	0	0	0	0
Leuconostoc	0	0	0	0	0	0	0	0	0	0	0	0	0	0	0	0	0	0	0	0	0	0	0	0	0	0	0	0	0	0	0	0	0	0	0	0	0	0	0	0	0	0	0	0	0	0	0	0	0
[truncated: 21 more columns]

## Sheet: S3
	Control Group				Yogurt Group				Yogurt + Hot Spring Group
	p-value	Sig.	q-value	Sig.	p-value	Sig.	q-value	Sig.	p-value	Sig.	q-value	Sig.
Fusicatenibacter	0.009766	**	0.02959		0.518555		0.52374		0.4375		0.52374
Ruminococcaceae UCG-002	0.875		0.88375		0.03125	*	0.094688		0.875		0.88375
Alistipes	0.700195		0.741719		0.01709	*	0.051782		0.734375		0.741719
Erysipelatoclostridium	0.831055		0.839365		0.016602	*	0.050303		0.359375		0.544453
Sellimonas	0.25		0.37875		0.010498	*	0.031809	*	1		1
Eggerthella	0.637695		0.658867		0.006104	**	0.018494	*	0.652344		0.658867
Barnesiella	1		1		0.039063	*	0.118359		0.5		0.7575
Flavonifractor	0.637695		0.658867		0.006104	**	0.018494	*	0.652344		0.658867
Oscillibacter	0.413086		0.625825		0.006104	**	0.018494	*	1		1
UBA1819	0.25		0.315625		0.011719	*	0.035508		0.3125		0.315625
Ruminiclostridium 9	0.193359		0.195293		0.001709	**	0.003452	*	0.6875		0.462917
[Clostridium] innocuum group	0.148438		0.224883		0.03125	*	0.094688		0.640625		0.647031

## Sheet: S4
	Control vs Yogurt				Control vs Yogurt + Hot Spring				Yogurt vs Yogurt + Hot Spring
	p-value	Sig.	q-value	Sig.	p-value	Sig.	q-value	Sig.	p-value	Sig.	q-value	Sig.
Megasphaera	0.0172367	*	0.0487071	*	0.639857		0.662489		0.0590652		0.151169
Eggerthella	0.0441128	*	0.0661692		0.598897		0.662489		0.132729		0.151169
Ruminiclostridium 9	0.00531746	**	0.0478571	*	0.181582		0.662489		0.200618		0.200618
Sellimonas	0.0112559	*	0.0487071	*	0.401086		0.662489		0.107307		0.151169
Akkermansia	0.0216476	*	0.0487071	*	0.451983		0.662489		0.134373		0.151169
Lachnoclostridium	0.149063		0.167696		0.319294		0.662489		0.0327638	*	0.147437
Holdemania	0.294603		0.294603		0.162109		0.662489		0.0261069	*	0.147437

## Sheet: S5
	02_T1	02_T2	05_T1	05_T2	06_T1	06_T2	07_T1	07_T2	08_T1	08_T2	09_T1	09_T2	10_T1	10_T2	12_T1	12_T2	13_T1	13_T2	43_T1	43_T2	44_T1	44_T2	45_T1	45_T2	14_T1	14_T2	15_T1	15_T2	16_T1	16_T2	17_T1	17_T2	18_T1	18_T2	19_T1	19_T2	20_T1	20_T2	22_T1	22_T2	23_T1	23_T2	24_T1	24_T2	25_T1	25_T2	26_T1	26_T2	30_T1
2-Methylvaleric acid	14.3798	15.4784	14.0696	14.9455	13.8642	13.0704	3.11763	1.01738	14.6319	12.8097	1.86878	1.97024	13.4727	14.5013	15.1923	14.0192	12.8228	13.2157	0.31113	1.08283	1.32772	2.20603	0.465171	2.53144	14.3269	13.3184	13.9971	14.5536	15.4286	14.6557	14.642	13.3276	14.8257	12.0102	14.2995	14.3967	14.2481	14.8488	13.932	13.6519	0.963551	1.55814	15.5938	13.9398	14.912	13.7056	14.1619	15.2675	14.053
4-Methylvaleric acid	11.0529	17.2909	49.4489	17.58	8.63002	8.94752	17.4063	2.98394	112.325	52.346	46.9139	11.1016	66.3139	65.0054	9.71284	7.52835	24.3926	15.8447	81.9103	71.8852	180.501	234.195	2.38792	2.82132	4.23745	20.3939	20.409	13.2329	17.6811	20.1635	259.603	175.19	23.2147	20.2141	9.93361	20.6258	18.6847	41.4137	23.5809	24.424	81.4076	51.3019	9.88004	7.78304	189.184	108.535	102.866	34.9188	45.4011
Caproic acid	620.562	939.833	125.946	47.7948	34.9675	16.7124	16.1811	22.0283	73.7374	72.9204	116.117	127.484	45.7488	50.172	42.3921	172.751	2140.72	1961.84	30.9326	63.0392	88.8049	135.248	732.254	571.832	101.396	494.941	393.112	793.659	880.393	832.42	2739.42	2475.24	667.491	340.763	28.1255	77.7541	6890.93	3712.68	732.038	1115.26	48.5091	90.2216	226.581	314.745	218.963	102.968	295.441	122.812	62.765
Malonic acid	82.14	107.284	41.9134	126.446	149.637	68.154	315.435	1236.05	77.7444	140.29	72.343	62.8071	273.27	52.6259	109.706	33.5052	107.809	27.6678	82.9948	219.209	27.4752	52.8622	79.0787	76.9247	212.734	68.8336	65.9328	143.539	78.8453	24.0274	19.4971	31.1493	76.0983	32.8707	649.171	599.107	16.155	18.9877	33.6042	37.0167	219.976	167.148	87.6806	315.519	277.096	37.3759	179.503	44.6631	117.488
Formic acid	1597.86	0	776.941	1103.59	2538.89	2621.61	682.543	1070.51	1571.9	1537.03	1275.94	1180.65	1297.82	889.924	869.186	346.846	551.981	569.281	976.909	491.19	375.842	573.138	1298.67	1078.53	1730.84	883.811	928.128	1030.41	374.057	336.98	324.169	402.956	674.424	362.585	10661.1	575.567	726.76	340.14	803.4	1011.75	758.001	693.386	491.684	501.332	1651.13	74.5028	671.414	520.968	1206.86
Acetic acid	134933	134945	174960	504032	140034	45322.6	250918	376349	313629	210230	147825	265325	455561	305064	156729	158140	162545	294628	115876	183547	70695.9	148967	98787.6	274181	327200	104583	130299	413972	281934	65416.8	88796.8	90369.6	60398.6	50969.3	357849	288279	172392	67986.1	69086.2	55988.4	167137	212208	248051	240632	152724	56497.1	258240	119505	370554
Propionic acid	76658.5	56941.9	54138.5	127957	38821.3	6312.19	74882.3	103699	67199.3	48364.8	40169.8	64206.9	414726	192168	44179.5	42914.4	75109.7	132273	39832.7	60227.2	20428	50888.1	49032	110177	47823.7	39775.8	22372.8	103653	82458.8	13742.5	36707.2	24259.4	16897.1	8331.56	34840	64964.8	32829.2	14207.6	15994.4	11087.2	50356.1	54200.1	150376	109607	60284.1	16902.2	76071.2	40704.7	129478
Isobutyric acid	6849.28	6708.27	3440.68	2343.54	2627.02	929.016	6128.2	3393.26	4722.67	3638.65	3532.32	1694.58	5735.22	4889.34	3136.47	7043.11	11363.6	11003.5	6342.58	4022.99	2685.52	5442.94	4320.61	5380.15	845.873	5895.29	3066.02	2332.87	3467.9	2963.22	7740.47	5359.01	4122.48	3757.38	117.54	2761	2521.93	2482.28	3615.15	2868.19	3327.35	3877.28	2405.63	1098.2	6712.4	3209.61	5050.59	5565.12	3054.45
Butyric acid	13859.1	11515.4	47925.8	65917.2	3986.58	4889.16	21417.9	27073.8	32934.9	23884.5	36736.7	61837.2	42769.4	26764.9	14983.2	20132.9	60146.6	72253.4	16121.3	43598.9	12855.1	22740.9	11777.4	29076.2	28416.1	11483.9	23477.8	45496.2	52464	11791.7	45336.6	32321.8	10958.9	5861.8	37027.8	40694.8	31388.8	10497.6	5977.25	8585.43	17994.2	40804.4	12863.7	28017.5	45029.5	20114.7	47471	24979.9	55803
Isovaleric acid	7788.37	7580.08	3014.48	1300.25	2080.55	855.075	5561.35	2452.58	3070.15	3218.04	2875.7	1167.98	5220.81	3458.73	3098.63	6120.55	12442.8	11135.8	6496.1	3383.58	2642.73	5653.37	4170.28	4190.65	574.971	6575.87	2700.42	1174.38	2306.47	2947.44	8956.67	5379.31	4554.97	4370.86	64.6606	1622.72	1921.83	2242.9	4057.44	2922.51	2414.6	2688.32	1977.34	1330.69	6291.69	2773.44	4380.81	5407.44	1931.12
Valeric acid	21457.3	12859.6	6184.44	5068.64	302.869	293.489	698.775	231.654	7111.74	4258.04	3871.93	3980.98	3132.2	9340.44	601.438	995.323	32286.6	36911.4	817.527	1265.4	3099.18	5284.86	7293.29	10105.5	4272.5	9617.66	2798.2	4681.58	11541.5	5272.66	21151.9	6932.57	3144.01	2567.31	135.072	4814.01	7452.86	4615.17	3121.6	2317.38	989.008	8992.28	12347.7	7864.88	7670.49	3338.43	9298.26	5657.56	6090.8
Lactic acid	0	0	0	4231.5	1503.97	0	1691.85	3074.17	0	0	892.386	304.102	3021.3	0	856.805	106.269	0	0	989.261	559.036	288.374	194.066	495.448	1347.43	4668.47	0	0	0	0	0	0	0	0	0	42527.3	0	0	0	0	0	991.129	460.624	4799.62	20491.3	0	0	0	0	761.286
Succinic acid	629.134	1591.03	2301.68	10525.2	345.998	76.8379	3158.06	241.36	1150.99	14763.6	807.249	818.306	6410.52	1754.98	964.092	417.107	1825.13	704.354	2293.94	956.027	271.582	643.108	887.029	307.612	321.732	2047.28	1927.22	6737.81	1820.17	244.666	450.855	382.325	1387.04	458.422	630.144	1195.06	1546.14	1373.17	1495.38	940.017	2099.91	1316.21	2152.4	8547.15	4729.61	1108.78	2122.1	1987.71	3453.85
[truncated: 21 more columns]
